# Supplementary material for: Examining the Intersectional and Structural Issues of Routine Healthcare Utilization and Access Inequities for LGB People with Chronic Diseases
Source: Int J Environ Res Public Health. 2025 Dec 6;22(12):1830. doi: 10.3390/ijerph22121830 (PMC12732992; doi:10.3390/ijerph22121830)
Supplement: Supplementary file 1 [file ijerph-22-01830-s001.zip]

Archive with 1 entries (1 files):
- ijerph-3914605-supplementary.pdf
